# Supplementary material for: Structural basis of Cullin 2 RING E3 ligase regulation by the COP9 signalosome
Source: Nat Commun. 2019 Aug 23;10:3814. doi: 10.1038/s41467-019-11772-y (PMC6707232; doi:10.1038/s41467-019-11772-y)
Supplement: Supplementary file 5 — Supplementary Data 1 [file 41467_2019_11772_MOESM5_ESM.xlsx]

## Sheet: Sheet1
File Summary for Cryo-EM, XL-MS, native MS and HDX-MS data for CSN-CRL2 Complexes
Complex	Subunits	Missing Subunits	Technique	Filename	File Type	Notes	Repository	Accession
CSN-CRL2~N8 Holocomplex	CSN1, CSN2, CSN3, CSN4, CSN5H138A, CSN6, CSN7B, CSN8, VHL, ELOB, ELOC, CUL2, RBX1, NEDD8	None	Cryo-EM	CSNM-CRL2~N8.pdb	PDB coordinates		RCSB	EMD-4739
				CSNM-CRL2~N8_holoj325pp_m_fq8.mrc	Electron density map	8.2 A	EMDB	6R7F
			XL-MS	C_Schmidt_170316_180316_C2N8C9_B11.raw	Raw data		proteomeXchange	PXD013018
				C_Schmidt_170316_180316_C2N8C9_A10+11.raw	Raw data
				C_Schmidt_170316_180316_C2N8C9_A12.raw	Raw data
				C_Schmidt_170316_180316_C2N8C9_A13.raw	Raw data
				C_Schmidt_170316_180316_C2N8C9_A14.raw	Raw data
				C_Schmidt_170316_180316_C2N8C9_A15.raw	Raw data
				C_Schmidt_170316_180316_C2N8C9_B1.raw	Raw data
				C_Schmidt_170316_180316_C2N8C9_B2.raw	Raw data
				C_Schmidt_170316_180316_C2N8C9_B3.raw	Raw data
				C_Schmidt_170316_180316_C2N8C9_B4.raw	Raw data
				C_Schmidt_170316_180316_C2N8C9_B5.raw	Raw data
				C_Schmidt_170316_180316_C2N8C9_B6.raw	Raw data
				C_Schmidt_170316_180316_C2N8C9_B7.raw	Raw data
				C_Schmidt_170316_180316_C2N8C9_B8.raw	Raw data
				C_Schmidt_170316_180316_C2N8C9_B9.raw	Raw data
				C_Schmidt_170316_180316_C2N8C9_B10.raw	Raw data
				16_12_15_CS_COP9-mt-CRL2-nedd8_XL_1.raw	Raw data
				16_12_15_CS_COP9-mt-CRL2-nedd8_XL_2.raw	Raw data
				16_12_15_CS_COP9-mt-CRL2-nedd8_XL_3.raw	Raw data
				16_12_15_CS_COP9-mt-CRL2-nedd8_XL_4.raw	Raw data
				16_12_15_CS_COP9-mt-CRL2-nedd8_XL_5.raw	Raw data
				16_12_15_CS_COP9-mt-CRL2-nedd8_XL_6.raw	Raw data
				16_12_15_CS_COP9-mt-CRL2-nedd8_XL_7.raw	Raw data
				16_12_15_CS_COP9-mt-CRL2-nedd8_XL_8.raw	Raw data
				16_12_15_CS_COP9-mt-CRL2-nedd8_XL_9.raw	Raw data
				16_12_15_CS_COP9-mt-CRL2-nedd8_XL_10.raw	Raw data
				16_12_15_CS_COP9-mt-CRL2-nedd8_XL_11.raw	Raw data
				16_12_15_CS_COP9-mt-CRL2-nedd8_XL_12.raw	Raw data
				16_12_15_CS_COP9-mt-CRL2-nedd8_XL_13.raw	Raw data
				16_12_15_CS_COP9-mt-CRL2-nedd8_XL_14.raw	Raw data
				16_12_15_CS_COP9-mt-CRL2-nedd8_XL_15.raw	Raw data
				16_12_15_CS_COP9-mt-CRL2-nedd8_XL_16.raw	Raw data
				Supplementary_Data_2.xlsx	Tabulated results
			HDX-MS	CSN_M_Ref1.raw	Raw data		proteomeXchange	PXD013001
				CSN_M_Ref2.raw	Raw data
				CSN_M_Ref3.raw	Raw data
				CSN_M_Ref4.raw	Raw data
				CSN_M_Ref5.raw	Raw data
				CSN_M_15sec_1.raw	Raw data
				CSN_M_15sec_2.raw	Raw data
				CSN_M_15sec_3.raw	Raw data
				CSN_M_5min_1.raw	Raw data
				CSN_M_5min_2.raw	Raw data
				CSN_M_5min_3.raw	Raw data
				CSN_M_30min_1.raw	Raw data
				CSN_M_30min_2.raw	Raw data
				CSN_M_30min_3.raw	Raw data
				CRL2~N8_Ref_1.raw	Raw data
				CRL2~N8_Ref_2.raw	Raw data
				CRL2~N8_Ref_3.raw	Raw data
				CRL2~N8_15sec_1.raw	Raw data
				CRL2~N8_15sec_2.raw	Raw data
				CRL2~N8_15sec_3.raw	Raw data
				CRL2~N8_1min_1.raw	Raw data
				CRL2~N8_1min_2.raw	Raw data
				CRL2~N8_1min_3.raw	Raw data
				CRL2~N8_30min_1.raw	Raw data
				CRL2~N8_30min_2.raw	Raw data
				CRL2~N8_30min_3.raw	Raw data
				CSNM-CRL2~N8_Ref1.raw	Raw data
				CSNM-CRL2~N8_Ref2.raw	Raw data
				CSNM-CRL2~N8_Ref3.raw	Raw data
				CSNM-CRL2~N8_Ref4.raw	Raw data
				CSNM-CRL2~N8_15sec_1.raw	Raw data
				CSNM-CRL2~N8_15sec_2.raw	Raw data
				CSNM-CRL2~N8_15sec_3.raw	Raw data
				CSNM-CRL2~N8_5min_1.raw	Raw data
				CSNM-CRL2~N8_5min_2.raw	Raw data
				CSNM-CRL2~N8_5min_3.raw	Raw data
				CSNM-CRL2~N8_30min_1.raw	Raw data
				CSNM-CRL2~N8_30min_2.raw	Raw data
				CSNM-CRL2~N8_30min_3.raw	Raw data
				CRL2~N8_Ref1_IA_final_peptide.csv	PLGS Ion Accounting
				CRL2~N8_Ref2_IA_final_peptide.csv	PLGS Ion Accounting
				CRL2~N8_Ref3_IA_final_peptide.csv	PLGS Ion Accounting
				CSNM-CRL2~N8_Ref1_IA_final_peptide.csv	PLGS Ion Accounting
				CSNM-CRL2~N8_Ref2_IA_final_peptide.csv	PLGS Ion Accounting
				CSNM-CRL2~N8_Ref3_IA_final_peptide.csv	PLGS Ion Accounting
				CSNM-CRL2~N8_Ref4_IA_final_peptide.csv	PLGS Ion Accounting
				CSN_M_Ref1_IA_final_peptide.csv	PLGS Ion Accounting
				CSN_M_Ref2_IA_final_peptide.csv	PLGS Ion Accounting
				CSN_M_Ref3_IA_final_peptide.csv	PLGS Ion Accounting
				CSN_M_Ref4_IA_final_peptide.csv	PLGS Ion Accounting
				CSN_M_Ref5_IA_final_peptide.csv	PLGS Ion Accounting
				CSN1_state_23102018.csv	DynamX State File
				CSN2_state_23102018.csv	DynamX State File
				CSN3_state_23102018.csv	DynamX State File
				CSN4_state_23102018.csv	DynamX State File
				CSN5_state_23102018.csv	DynamX State File
				CSN6_state_23102018.csv	DynamX State File
				CSN7B_state_23102018.csv	DynamX State File
				CSN8_state_23102018.csv	DynamX State File
				CUL2_state_23102018.csv	DynamX State File
				ELOB_state_23102018.csv	DynamX State File
				ELOC_state_23102018.csv	DynamX State File
				RBX1_state_23102018.csv	DynamX State File
				VHL_state_23102018.csv	DynamX State File
				CSN1_difference_23102018.csv	DynamX Difference File
				CSN2_difference_23102018.csv	DynamX Difference File
				CSN3_difference_23102018.csv	DynamX Difference File
				CSN4_difference_23102018.csv	DynamX Difference File
				CSN5_difference_23102018.csv	DynamX Difference File
				CSN6_difference_23102018.csv	DynamX Difference File
				CSN7B_difference_23102018.csv	DynamX Difference File
				CSN8_difference_23102018.csv	DynamX Difference File
				CUL2_difference_23102018.csv	DynamX Difference File
				ELOB_difference_23102018.csv	DynamX Difference File
				ELOC_difference_23102018.csv	DynamX Difference File
				RBX1_difference_23102018.csv	DynamX Difference File
				VHL_difference_23102018.csv	DynamX Difference File
				CSN1_difference_23102018_peptide_list.csv	Deuteros Output
				CSN2_difference_23102018_peptide_list.csv	Deuteros Output
				CSN3_difference_23102018_peptide_list.csv	Deuteros Output
				CSN4_difference_23102018_peptide_list.csv	Deuteros Output
				CSN5_difference_23102018_peptide_list.csv	Deuteros Output
				CSN6_difference_23102018_peptide_list.csv	Deuteros Output
				CSN7B_difference_23102018_peptide_list.csv	Deuteros Output
				CSN8_difference_23102018_peptide_list.csv	Deuteros Output
				CUL2_difference_23102018_peptide_list.csv	Deuteros Output
				ELOB_difference_23102018_peptide_list.csv	Deuteros Output
				ELOC_difference_23102018_peptide_list.csv	Deuteros Output
				RBX1_difference_23102018_peptide_list.csv	Deuteros Output
				VHL_difference_23102018_peptide_list.csv	Deuteros Output
			Native	CSNM-CRL2~N8_native_B1.raw	Raw data		proteomeXchange	PXD013018
CSN-CRL2~N8 (no 5/6/VHL)	CSN1, CSN2, CSN3, CSN4, CSN7B, CSN8, ELOB, ELOC, CUL2, RBX1, NEDD8	CSN5H138A, CSN6, VHL	Cryo-EM	no56vhlj329_pp_rsr_dssp-coot-1.pdb	PDB coordinates		RCSB	6R7N
				no56vhlj329pp_m_fq8.ccp4	Electron density map	6.5 A	EMDB	EMD-4744
CSN-CRL2~N8 (5/6 refined)	CSN1, CSN2, CSN3, CSN4, CSN5H138A, CSN6, CSN7B, CSN8, ELOB, ELOC, CUL2, RBX1, NEDD8	VHL	Cryo-EM	56j265pp_SA_rsr_dssp-coot-7.pdb	PDB coordinates		RCSB	6R7I
				56j265pp_m_fq8.ccp4	Electron density map	8.0 A	EMDB	EMD-4742
CSN-CRL2~N8 (VHL refined)	CSN1, CSN2, CSN3, CSN4, CSN5H138A, CSN6, CSN7B, CSN8, ELOB, ELOC, CUL2, RBX1, NEDD8	None	Cryo-EM	vhlj315_B667.S36_SA_RSR_dssp-coot-3C.pdb	PDB coordinates		RCSB	6R6H
				vhlj315pp_m_fq8.ccp4	Electron density map	8.4 A	EMDB	EMD-4736
CSN-CRL2	CSN1, CSN2, CSN3, CSN4, CSN5WT, CSN6, CSN7B, CSN8, VHL, ELOB, ELOC, CUL2, RBX1	None	Cryo-EM	CSNM-CRL2.pdb	PDB coordinates		RCSB	6R7H
				CSNM-CRL2_non8_refine137.mrc	Electron density map	8.8 A	EMDB	EMD-4741
			XL-MS	16_12_20_CS_COP9-CRL2_XL_15.raw	Raw data		proteomeXchange	PXD013018
				16_12_20_CS_COP9-CRL2_XL_1.raw	Raw data
				16_12_20_CS_COP9-CRL2_XL_2.raw	Raw data
				16_12_20_CS_COP9-CRL2_XL_3.raw	Raw data
				16_12_20_CS_COP9-CRL2_XL_4.raw	Raw data
				16_12_20_CS_COP9-CRL2_XL_5.raw	Raw data
				16_12_20_CS_COP9-CRL2_XL_6.raw	Raw data
				16_12_20_CS_COP9-CRL2_XL_7.raw	Raw data
				16_12_20_CS_COP9-CRL2_XL_8.raw	Raw data
				16_12_20_CS_COP9-CRL2_XL_9.raw	Raw data
				16_12_20_CS_COP9-CRL2_XL_10.raw	Raw data
				16_12_20_CS_COP9-CRL2_XL_11.raw	Raw data
				16_12_20_CS_COP9-CRL2_XL_12.raw	Raw data
				16_12_20_CS_COP9-CRL2_XL_13.raw	Raw data
				16_12_20_CS_COP9-CRL2_XL_14.raw	Raw data
				Supplementary_Data_3.xlsx	Tabulated results
			HDX-MS	COP9_ref_1.raw	Raw data		proteomeXchange	PXD013001
				COP9_ref_2.raw	Raw data
				COP9_ref_3.raw	Raw data
				COP9_ref_4.raw	Raw data
				COP9_ref_5.raw	Raw data
				COP9_ref_6.raw	Raw data
				COP9_15sec_1.raw	Raw data
				COP9_15sec_2.raw	Raw data
				COP9_15sec_3.raw	Raw data
				COP9_5min_1.raw	Raw data
				COP9_5min_2.raw	Raw data
				COP9_5min_3.raw	Raw data
				COP9_30min_1.raw	Raw data
				COP9_30min_2.raw	Raw data
				COP9_30min_3.raw	Raw data
				CRL2_Ref_1.raw	Raw data
				CRL2_Ref_2.raw	Raw data
				CRL2_Ref_3.raw	Raw data
				CRL2_Ref_4.raw	Raw data
				CRL2_Ref_5.raw	Raw data
				CRL2_Ref_6.raw	Raw data
				CRL2_15s_01.raw	Raw data
				CRL2_15s_02.raw	Raw data
				CRL2_15s_03.raw	Raw data
				CRL2_5min_01.raw	Raw data
				CRL2_5min_02.raw	Raw data
				CRL2_5min_03.raw	Raw data
				CRL2_30min_01.raw	Raw data
				CRL2_30min_02.raw	Raw data
				CRL2_30min_03.raw	Raw data
				COP9_CRL2_15sec_1.raw	Raw data
				COP9_CRL2_15sec_2.raw	Raw data
				COP9_CRL2_15sec_3.raw	Raw data
				COP9_CRL2_5min_1.raw	Raw data
				COP9_CRL2_5min_2.raw	Raw data
				COP9_CRL2_5min_3.raw	Raw data
				COP9_CRL2_30min_1.raw	Raw data
				COP9_CRL2_30min_2.raw	Raw data
				COP9_CRL2_30min_3.raw	Raw data
				COP9ref1_IA_final_peptide.csv	PLGS Ion Accounting
				COP9ref2_IA_final_peptide.csv	PLGS Ion Accounting
				COP9ref3_IA_final_peptide.csv	PLGS Ion Accounting
				COP9ref4_IA_final_peptide.csv	PLGS Ion Accounting
				COP9ref5_IA_final_peptide.csv	PLGS Ion Accounting
				COP9ref6_IA_final_peptide.csv	PLGS Ion Accounting
				CRL2_ref_1_IA_final_peptide.csv	PLGS Ion Accounting
				CRL2_ref_2_IA_final_peptide.csv	PLGS Ion Accounting
				CRL2_ref_3_IA_final_peptide.csv	PLGS Ion Accounting
				CRL2_ref_4_IA_final_peptide.csv	PLGS Ion Accounting
				CRL2_ref_5_IA_final_peptide.csv	PLGS Ion Accounting
				CRL2_ref_6_IA_final_peptide.csv	PLGS Ion Accounting
				CSN1_state_20181019.csv	DynamX State File
				CSN2_state_20181019.csv	DynamX State File
				CSN3_state_20181019.csv	DynamX State File
				CSN4_state_20181019.csv	DynamX State File
				CSN5_state_20181019.csv	DynamX State File
				CSN6_state_20181019.csv	DynamX State File
				CSN7_state_20181019.csv	DynamX State File
				CSN8_state_20181019.csv	DynamX State File
				CUL2_state_20181019.csv	DynamX State File
				ELOB_state_20181019.csv	DynamX State File
				ELOC_state_20181019.csv	DynamX State File
				RBX1_state_20181019.csv	DynamX State File
				VHL_state_20181019.csv	DynamX State File
				CSN1_difference_20181019.csv	DynamX Difference File
				CSN2_difference_20181019.csv	DynamX Difference File
				CSN3_difference_20181019.csv	DynamX Difference File
				CSN4_difference_20181019.csv	DynamX Difference File
				CSN5_difference_20181019.csv	DynamX Difference File
				CSN6_difference_20181019.csv	DynamX Difference File
				CSN7_difference_20181019.csv	DynamX Difference File
				CSN8_difference_20181019.csv	DynamX Difference File
				CUL2_difference_20181019.csv	DynamX Difference File
				ELOB_difference_20181019.csv	DynamX Difference File
				ELOC_difference_20181019.csv	DynamX Difference File
				RBX1_difference_20181019.csv	DynamX Difference File
				VHL_difference_20181019.csv	DynamX Difference File
				CSN1_difference_20181019_peptide_list.csv	Deuteros Output
				CSN2_difference_20181019_peptide_list.csv	Deuteros Output
				CSN3_difference_20181019_peptide_list.csv	Deuteros Output
				CSN4_difference_20181019_peptide_list.csv	Deuteros Output
				CSN5_difference_20181019_peptide_list.csv	Deuteros Output
				CSN6_difference_20181019_peptide_list.csv	Deuteros Output
				CSN7_difference_20181019_peptide_list.csv	Deuteros Output
				CSN8_difference_20181019_peptide_list.csv	Deuteros Output
				CUL2_difference_20181019_peptide_list.csv	Deuteros Output
				ELOB_difference_20181019_peptide_list.csv	Deuteros Output
				ELOC_difference_20181019_peptide_list.csv	Deuteros Output
				RBX1_difference_20181019_peptide_list.csv	Deuteros Output
				VHL_difference_20181019_peptide_list.csv	Deuteros Output
			Native	COP9-CRL2_native_V9.raw	Raw data		proteomeXchange	PXD013018
CSN	CSN1, CSN2, CSN3, CSN4, CSN5 WT, CSN6, CSN7B, CSN8	None	XL-MS	QEX01_CS_151201_AP_COP9_6.raw	Raw data		proteomeXchange	PXD013018
				QEX01_CS_151201_AP_COP9_7.raw	Raw data
				QEX01_CS_151201_AP_COP9_8.raw	Raw data
				QEX01_CS_151201_AP_COP9_9.raw	Raw data
				QEX01_CS_151201_AP_COP9_10.raw	Raw data
				QEX01_CS_151201_AP_COP9_11.raw	Raw data
				QEX01_CS_151201_AP_COP9_12.raw	Raw data
				QEX01_CS_151201_AP_COP9_13.raw	Raw data
				Supplementary_Data_4.xlsx	Tabulated results
			HDX-MS	2017_07_28_CSN_Ref1.raw	Raw data	CSN5 Woods Plot	proteomeXchange	PXD013001
				2017_07_28_CSN_Ref2.raw	Raw data
				2017_07_28_CSN_Ref3.raw	Raw data
				2017_07_28_CSN_Ref4.raw	Raw data
				2017_07_28_CSN_15sec_1.raw	Raw data
				2017_07_28_CSN_15sec_2.raw	Raw data
				2017_07_28_CSN_15sec_3.raw	Raw data
				2017_07_28_CSN_30min_1.raw	Raw data
				2017_07_28_CSN_30min_2.raw	Raw data
				2017_07_28_CSN_30min_3.raw	Raw data
				2017_07_28_CSN_Ref1_IA_final_peptide.csv	PLGS Ion Accounting
				2017_07_28_CSN_Ref2_IA_final_peptide.csv	PLGS Ion Accounting
				2017_07_28_CSN_Ref3_IA_final_peptide.csv	PLGS Ion Accounting
				2017_07_28_CSN_Ref4_IA_final_peptide.csv	PLGS Ion Accounting
				CSN5_WT-M_comparison_state.csv	DynamX State File
				CSN5_WT-M_comparison_difference.csv	DynamX Difference File
	CSN1, CSN2, CSN3, CSN4, CSN5 H138A, CSN6, CSN7B, CSN8		HDX-MS	2017_07_28_CSN_M_Ref1.raw	Raw data	CSN5 Woods Plot	proteomeXchange	PXD013001
				2017_07_28_CSN_M_Ref2.raw	Raw data
				2017_07_28_CSN_M_Ref3.raw	Raw data
				2017_07_28_CSN_M_Ref4.raw	Raw data
				2017_07_28_CSN_M_Ref5.raw	Raw data
				2017_07_28_CSN_M_15sec_1.raw	Raw data
				2017_07_28_CSN_M_15sec_2.raw	Raw data
				2017_07_28_CSN_M_15sec_3.raw	Raw data
				2017_07_28_CSN_M_30min_1.raw	Raw data
				2017_07_28_CSN_M_30min_2.raw	Raw data
				2017_07_28_CSN_M_30min_3.raw	Raw data
				2017_07_28_CSN_M_Ref1_IA_final_peptide.csv	PLGS Ion Accounting
				2017_07_28_CSN_M_Ref2_IA_final_peptide.csv	PLGS Ion Accounting
				2017_07_28_CSN_M_Ref3_IA_final_peptide.csv	PLGS Ion Accounting
				2017_07_28_CSN_M_Ref4_IA_final_peptide.csv	PLGS Ion Accounting
				2017_07_28_CSN_M_Ref5_IA_final_peptide.csv	PLGS Ion Accounting
				CSN5_WT-M_comparison_state.csv	DynamX State File
				CSN5_WT-M_comparison_difference.csv	DynamX Difference File
