# Supplementary material for: Structural basis of Cullin 2 RING E3 ligase regulation by the COP9 signalosome
Source: Nat Commun. 2019 Aug 23;10:3814. doi: 10.1038/s41467-019-11772-y (PMC6707232; doi:10.1038/s41467-019-11772-y)
Supplement: Supplementary file 6 — Supplementary Data 2 [file 41467_2019_11772_MOESM6_ESM.xlsx]

## Sheet: Sheet1
Supplementary Data 2. Chemical cross-links of CSN-CRL2~N8
Index	Protein A	Protein B	Residue A	Residue B	Peptide sequence A	Peptide sequence B	# spectra	Max. pLink score	Calculated precursor mass	Observed charge states
Intra-subunit
1	CSN1	CSN1	183	153	GHDDLGDHYLDCGDLSNALKCYSR	NYKGNSIK	37	1.19e-10	3840.75	4+, 5+, 6+
2	CSN1	CSN1	444	451	SLLMGKEFQR	AKAMMLR	6	1.52e-07	2165.15	3+, 4+
3	CSN1	CSN1	144	136	LEKLDTDLK	KKALLK	5	1.6e-06	1911.17	2+, 3+, 4+, 5+
4	CSN1	CSN1	343	332	YASCLKMLDEMK	DIIFKFYESK	3	2.28e-08	2946.41	3+, 4+
5	CSN2	CSN2	150	157	LWFKTNTK	LGKLYLER	74	1.11e-13	2165.22	2+, 3+, 4+, 5+
6	CSN2	CSN2	110	150	NYSEKSINSILDYISTSK	LWFKTNTK	7	1.35e-07	3235.67	3+, 4+
7	CSN2	CSN2	253	215	EGEFEKAHTDFFEAFK	LKALYEQSLHIK	1	6.11e-10	3510.77	5+
8	CSN2	CSN2	415	364	IDQVNQLLELDHQKR	LIKPYTR	79	1.84e-15	2875.59	3+, 4+, 5+
9	CSN2	CSN2	426	364	YTALDKWTNQLNSLNQAVVSK	LIKPYTR	3	0.000135	3419.85	4+, 5+
10 †	CSN1	CSN1	467	467	NQIHVKSPPR	NQIHVKSPPR	3	1.25e-06	2487.38	3+, 4+, 5+
11	CSN2	CSN2	243	157	ECGGKMHLR	LGKLYLER	33	6.97e-14	2215.16	3+, 4+
12	CSN2	CSN2	56	43	AALSSFQKVLELEGEK	ALKEDDPK	1	2.53e-05	2800.47	4+
13	CSN2	CSN2	64	93	VLELEGEKGEWGFK	YKQLLTYIR	8	1.41e-10	2954.58	4+
14	CSN2	CSN2	81	48	INFKLTNFPEMMNR	ALKEDDPKAALSSFQK	35	1.6e-14	3638.85	3+, 4+, 5+
15	CSN2	CSN2	48	64	ALKEDDPKAALSSFQK	VLELEGEKGEWGFK	1	0.000841	3192.59	4+
16	CSN2	CSN2	48	93	ALKEDDPKAALSSFQK	YKQLLTYIR	1	3.53e-06	2769.46	4+
17	CSN2	CSN2	93	73	YKQLLTYIR	ALKQMIK	1	0.00178	2165.26	4+
18	CSN2	CSN2	64	73	VLELEGEKGEWGFK	ALKQMIK	2	9.84e-07	2588.39	3+
19 †	CSN2	CSN2	415	415	IDQVNQLLELDHQKR	IDQVNQLLELDHQKR	3	0.00441	3834.04	3+, 4+, 5+
20	CSN3	CSN3	254	243	FIKPLSNAYHELAQVYSTNNPSELR	VQQLPKYTSQIVGR	26	3.61e-14	4644.43	5+
21	CSN3	CSN3	125	115	GIGILKQAIDK	KQPLR	33	8.06e-06	1933.17	2+, 3+, 4+
22	CSN3	CSN3	254	281	FIKPLSNAYHELAQVYSTNNPSELR	NLVNKHSETFTR	3	6.97e-09	4473.27	4+, 6+
23	CSN4	CSN4	227	214	LEALKHALHCTILASAGQQR	YNELSYKTIVHESER	1	1.44e-13	4221.16	5+
24	CSN4	CSN4	214	188	YNELSYKTIVHESER	ASLLQNESTNEQLQIHYKVCYAR	17	1.31e-09	4769.34	4+, 5+, 6+
25	CSN5	CSN5	308	179	DSCKTTIEAIHGLMSQVIK	TISAGKVNLGAFR	5	4.59e-010	3616.9	4+, 5+
26	CSN5	CSN5	193	218	TYPKGYKPPDEGPSEYQTIPLNK	IEDFGVHCKQYYALEVSYFK	1	3.9e-13	5254.55	6+
27	CSN5	CSN5	218	294	TYPKGYKPPDEGPSEYQTIPLNK	KSEDK	3	6.08e-06	3238.55	3+, 4+, 5+
28	CSN5	CSN5	218	298	TYPKGYKPPDEGPSEYQTIPLNK	SEDKLAK	1	0.00415	3422.67	5+
29	CSN6	CSN6	75	113	PVQVIGALIGKQEGR	EEQFKQVFK	6	3.38e-10	2883.59	3+, 4+, 5+
30	CSN6	CSN6	229	236	MTATGSGENSTVAEHLIAQHSAIKMLHSR	VKLILEYVK	3	8.92e-08	4318.28	5+, 6+
31*	CSN7b	CSN7b	221	217	TLKATASSSAQEMEQQLAER	TQQQVEAEVTNIKK	30	2.99e-15	3930.98	4+
					TLKATASSSAQEMEQQLAERECPPHAEQR	TQQQVEAEVTNIKK	8	3.27e-06	5035.46	6+
32*	CSN7b	CSN7b	221	257	TLKATASSSAQEMEQQLAER	VKGLVSSR	3	5.1e-10	3160.64	3+, 4+
33*	CSN7b	CSN7b	217	199	TQQQVEAEVTNIKK	ANQYKENHNR	1	4.56e-10	3025.52	4+
34*	CSN7b	CSN7b	218	217	KTLKATASSSAQEMEQQLAER	TQQQVEAEVTNIKK	1	0.0253	4075.07	4+
35	CUL2	CUL2	393	382	APELLAKYCDNLLK	EPKSVCK	6	1.32e-07	2631.37	3+, 4+
36	CUL2	CUL2	179	252	GGEDPNQKVIHGVINSFVHVEQYK	KYLHPSSYTK	48	5.69e-19	4054.06	4+, 5+, 6+, 7+
37	CUL2	CUL2	393	404	APELLAKYCDNLLK	SAKGMTENEVEDR	1	1.65e-11	3249.59	3+
38	CUL2	CUL2	677	720	KMYLQAAIVR	KCIEVLIDK	3	7.47e-15	2446.37	3+
39	CUL2	CUL2	720	382	KCIEVLIDK	EPKSVCK	3	5.27e-06	2101.12	3+, 4+
40	CUL2	CUL2	728	677	CIEVLIDKQYIER	SAVDEDRKMYLQAAIVR	4	4.95e-12	3779.96	5+
41	CUL2	CUL2	252	244	KYLHPSSYTK	LKDEEIR	88	2.06e-15	2262.19	3+, 4+
42	CUL2	CUL2	433	386	YIDDKDVFQKFYAR	SVCKAPELLAK	6	8.12e-14	3159.63	3+, 4+, 5+
43	CUL2	CUL2	608	615	ELQDSTQMNEKELTK	TIKSLLDVK	45	5.37e-13	2962.54	2+, 3+, 4+
44	CUL2	CUL2	238	244	QEASNLLQESNCSQYMEKVLGR	LKDEEIR	26	1.67e-13	3622.76	3+, 4+
45	CUL2	CUL2	404	400	SAKGMTENEVEDR	YCDNLLKK	21	6.69e-14	2655.25	3+, 4+
46	CUL2	CUL2	433	677	YIDDKDVFQKFYAR	KMYLQAAIVR	13	8.6e-06	3136.64	5+
47	CUL2	CUL2	62	149	LYTETKIFLENHVR	KLMVEPLQAILIR	1	0.000436	3422.94	4+
48	CUL2	CUL2	179	96	GGEDPNQKVIHGVINSFVHVEQYK	YWEEYSKGADYMDCLYR	4	2.2e-11	5095.34	5+, 6+
49	CUL2	CUL2	433	472	YIDDKDVFQKFYAR	QACGYEFTSKLHR	1	0.196	3540.71	5+
50	CUL2	CUL2	677	382	KMYLQAAIVR	EPKSVCK	2	0.000599	2176.17	3+, 4+
51	ELOB	ELOB	19	36	HKTTIFTDAKESSTVFELK	IVEGILKRPPDEQR	7	4.51e-07	3968.13	4+, 5+, 6+, 7+
52	ELOB	ELOB	36	28	IVEGILKRPPDEQR	ESSTVFELKR	3	5.37e-05	2981.62	4+, 5+
53	ELOB	ELOB	36	46	IVEGILKRPPDEQR	LYKDDQLLDDGK	12	1.25e-10	3208.7	4+
54	ELOB	ELOB	11	28	HKTTIFTDAK	ESSTVFELKR	3	4.28e-06	2493.31	4+
55	ELOB	ELOB	11	36	HKTTIFTDAK	IVEGILKRPPDEQR	1	1.04e-06	2947.61	4+
56	ELOB	ELOB	46	28	LYKDDQLLDDGK	ESSTVFELKR	1	2.18e-08	2754.4	4+
57 †	ELOB	ELOB	104	104	ADDTFEALCIEPFSSPPELPDVMKPQDSGSSANEQAVQ	ADDTFEALCIEPFSSPPELPDVMKPQDSGSSANEQAVQ	5	4.03e-11	8349.75	5+, 6+, 7+
58	NEDD8	NEDD8	60	6	TAADYKILGGSVLHLVLALR	VKTLTGK	1	0.0403	2992.77	5+
59	NEDD8	NEDD8	11	33	TLTGKEIEIDIEPTDKVER	VEEKEGIPPQQQR	10	5.49e-11	3860.01	4+, 5+
60	VHL	VHL	196	171	SLYEDLEDHPNVQKDLER	SLVKPENYR	6	3.33e-10	3441.71	4+
Inter-subunit
1	CSN1	CSN2	438	426	STTFEKSLLMGK	YTALDKWTNQLNSLNQAVVSK	3	2.67e-06	3871.01	3+
2	CSN1	CSN2	438	415	STTFEKSLLMGK	IDQVNQLLELDHQKR	3	4.23e-07	3326.75	3+, 4+
3*	CSN1	CSN3	467	406	NQIHVKSPPR	AMDQEITVNPQFVQKSMGSQEDDSGNKPSSYS	7	1.73e-05	4816.27	5+
4	CSN2	CSN3	426	243	YTALDKWTNQLNSLNQAVVSK	VQQLPKYTSQIVGR	2	1.76e-09	4146.21	4+, 5+
5	CSN2	CSN4	361	337	TQVLIKLIKPYTR	AEKIASQMITEGR	3	3.77e-10	3158.77	4+, 5+
6	CSN2	CSN4	376	337	IHIPFISKELNIDVADVESLLVQCILDNTIHGR	AEKIASQMITEGR	3	0.000216	5357.8	4+, 5+, 6+
7	CSN2	CSN7b	426	199	YTALDKWTNQLNSLNQAVVSK	ANQYKENHNR	4	1.27e-06	3802.9	3+, 4+
8	CSN3	CSN8	296	58	DNNMGLVKQCLSSLYKK	YLWKR	8	5.21e-05	2899.51	3+, 4+, 5+
9	CSN3	CSN8	115	65	KQPLR	IPPAIKSANSELGGIWSVGQR	5	0.000533	2957.64	3+, 4+
10	CSN3	CSN8	115	58	KQPLR	YLWKR	8	7.97e-05	1542.9	3+
11	CSN5	CSN7b	308	199	DSCKTTIEAIHGLMSQVIK	ANQYKENHNR	2	5.96e-08	3540.75	4+, 5+
12	CSN5	CSN7b	179	199	TISAGKVNLGAFR	ANQYKENHNR	6	8.95e-09	2743.42	4+
13*	CSN5	CSN7b	294	217	KSEDKLAK	TQQQVEAEVTNIKK	5	7.3e-12	2670.44	3+
14	CUL2	NEDD8	382	33	EPKSVCK	VEEKEGIPPQQQR	18	1.57e-06	2521.28	3+, 4+
15	CUL2	NEDD8	433	6	DVFQKFYAR	VKTLTGK	2	6.23e-05	2056.14	4+
16	CUL2	VHL	114	196	YLNTQFIKK	SLYEDLEDHPNVQKDLER	5	2.33e-07	3490.76	3+, 4+
17	CUL2	ELOC	96	43	YWEEYSKGADYMDCLYR	EHALTSGTIKAMLSGPGQFAENETNEVNFR	3	3.15e-007	5748.62	4+, 5+, 6+
18	CUL2	ELOC	114	43	YLNTQFIKK	EHALTSGTIKAMLSGPGQFAENETNEVNFR	3	2.35e-06	4555.27	4+, 5+
Inter-complex
19	CSN1	ELOB	158	19	GNSIKESIR	TTIFTDAKESSTVFELK	11	3.39e-08	3056.59	3+, 4+
20	CSN2	CUL2	263	462	AHTDFFEAFKNYDESGSPR	LKQACGYEFTSK	2	2.62e-15	3785.73	3+, 4+
21	CSN2	CUL2	157	489	LGKLYLER	MYTDMSVSADLNNKFNNFIK	4	5.62e-10	3479.75	3+, 4+
22	CSN2	CUL2	225	462	ALYEQSLHIKSAIPHPLIMGVIR	LKQACGYEFTSK	10	7.38e-15	4154.21	5+
23	CSN2	CUL2	64	404	VLELEGEKGEWGFK	SAKGMTENEVEDR	3	1.05e-08	3222.54	3+, 4+
24	CSN4	RBX1	200	105	EWEFQKYGH	KFIEAAQR	2	4.87e-15	2322.14	3+
* indicates six cross-links omitted from projection onto the CSN-CRL2~N8 structure in Supplementary Figure 8b-c due to lack of structural coverage.
† denotes three intra-subunit cross-links to the same residue. Also omitted from Supplementary Figure 8b-c.
