# Supplementary material for: Structural basis of Cullin 2 RING E3 ligase regulation by the COP9 signalosome
Source: Nat Commun. 2019 Aug 23;10:3814. doi: 10.1038/s41467-019-11772-y (PMC6707232; doi:10.1038/s41467-019-11772-y)
Supplement: Supplementary file 7 — Supplementary Data 3 [file 41467_2019_11772_MOESM7_ESM.xlsx]

## Sheet: Sheet1
Supplementary Data 3. Chemical cross-links of CSN-CRL2
Index	Protein A	Protein B	Residue A	Residue B	Peptide sequence A	Peptide sequence B	# spectra	Max. pLink score	Calculated precursor mass	Observed charge states
Intra-subunit
1	CSN1	183	CSN1	153	GHDDLGDHYLDCGDLSNALKCYSR	NYKGNSIK	29	7.48e-12	3840.75	3+, 4+, 5+, 6+
					RGHDDLGDHYLDCGDLSNALKCYSR	NYKGNSIK	29	1.25e-12	3996.85	3+, 4+, 5+, 6+
					RGHDDLGDHYLDCGDLSNALKCYSR	NYKGNSIKESIR	1	0.00123	4482.11	5+
					RGHDDLGDHYLDCGDLSNALKCYSR	LDTDLKNYKGNSIK	1	0.0461	4682.21	5+
2	CSN1	444	CSN1	451	SLLMGKEFQR	AKAMMLR	25	2.18e-07	2165.15	4+, 5+
3	CSN2	64	CSN2	93	VLELEGEKGEWGFK	YKQLLTYIR	1	0.00176	2954.58	4+
4	CSN2	110	CSN2	150	NYSEKSINSILDYISTSK	NDRLWFKTNTK	8	1.5e-07	3620.84	3+, 4+, 5+
5	CSN2	225	CSN2	189	ALYEQSLHIKSAIPHPLIMGVIR	QLHQSCQTDDGEDDLKK	4	0.000238	4739.4	5+, 6+, 7+
6	CSN2	225	CSN2	253	ALYEQSLHIKSAIPHPLIMGVIR	EGEFEKAHTDFFEAFK	1	1.17e-07	4658.42	5+
7	CSN2	253	CSN2	215	EGEFEKAHTDFFEAFK	LKALYEQSLHIK	1	9.01e-07	3514.8	6+
8	CSN2	253	CSN2	300	EGEFEKAHTDFFEAFK	SGINPFDSQEAKPYK	4	0.000136	3752.78	4+, 5+, 6+
9	CSN2	415	CSN2	364	IDQVNQLLELDHQKR	LIKPYTR	64	8.75e-15	2875.59	3+, 4+, 5+
10	CSN2	426	CSN2	415	YTALDKWTNQLNSLNQAVVSK	IDQVNQLLELDHQKR	13	2.99e-09	4378.29	3+, 4+, 5+
11	CSN2	150	CSN2	157	NDRLWFKTNTK	LGKLYLER	37	1.07e-11	2550.4	3+, 4+, 5+
12	CSN2	157	CSN2	243	LGKLYLEREEYGK	ECGGKMHLR	14	8.81e-08	2821.43	4+, 5+
13	CSN2	48	CSN2	81	ALKEDDPKAALSSFQK	INFKLTNFPEMMNR	2	2.68e-07	3638.85	4+
14	CSN2	48	CSN2	93	EDDPKAALSSFQK	YKQLLTYIR	7	5.77e-10	2769.46	4+
15	CSN3	125	CSN3	115	GIGILKQAIDK	KQPLR	14	5.96e-07	1933.17	4+
16	CSN3	254	CSN3	243	FIKPLSNAYHELAQVYSTNNPSELR	VQQLPKYTSQIVGR	30	2.11e-13	4644.43	4+, 5+
17	CSN3	254	CSN3	281	FIKPLSNAYHELAQVYSTNNPSELR	NLVNKHSETFTR	9	4.61e-11	4477.3	3+, 4+, 5+, 6+
18	CSN4	214	CSN4	200	YNELSYKTIVHESER	KFIEAAQR	5	1.17e-11	2966.51	3+, 4+
19	CSN4	150	CSN4	200	LETYLKIAR	KFIEAAQR	2	5.46e-08	2205.25	3+
20	CSN4	188	CSN4	214	ASLLQNESTNEQLQIHYKVCYAR	YNELSYKTIVHESER	25	9.71e-12	4769.34	4+, 5+, 6+, 7+
21	CSN5	191	CSN5	219	TYPKGYKPPDEGPSEYQTIPLNK	IEDFGVHCKQYYALEVSYFK	3	6.7e-10	5254.55	5+, 6+
22	CSN5	194	CSN5	219	TYPKGYKPPDEGPSEYQTIPLNK	IEDFGVHCKQYYALEVSYFK	2	7.33e-10	5258.58	5+, 6+
23	CSN5	180	CSN5	309	TISAGKVNLGAFR	DSCKTTIEAIHGLMSQVIK	2	1.49e-05	3616.9	4+, 5+
24*	CSN7b	221	CSN7b	217	TLKATASSSAQEMEQQLAER	TQQQVEAEVTNIKK	95	1.4e-18	3930.98	3+, 4+, 5+
25	CUL2	62	CUL2	149	LYTETKIFLENHVR	KLMVEPLQAILIR	2	1.82e-08	3422.94	5+
26	CUL2	179	CUL2	96	GGEDPNQKVIHGVINSFVHVEQYK	YWEEYSKGADYMDCLYR	17	8.1e-15	5079.35	5+
					GGEDPNQKVIHGVINSFVHVEQYKK	YWEEYSKGADYMDCLYR	1	0.000496	5223.44	5+
27	CUL2	179	CUL2	252	GGEDPNQKVIHGVINSFVHVEQYK	KYLHPSSYTK	53	2.02e-22	4054.06	3+, 4+, 5+, 6+
					GGEDPNQKVIHGVINSFVHVEQYKK	KYLHPSSYTK	15	8.61e-09	4182153694	4+, 6+, 7+
28	CUL2	252	CUL2	244	KYLHPSSYTK	LKDEEIR	100	9.17e-14	2262.19	2+, 3+, 4+, 5+
					KYLHPSSYTK	LKDEEIRCR	2	5.29e-08	2578.32	4+
					KYLHPSSYTKVIHECQQR	LKDEEIR	2	0.0149	3312.69	4+, 6+
29	CUL2	261	CUL2	244	YLHPSSYTKVIHECQQR	LKDEEIR	1	1.51e-06	3184.6	5+
30	CUL2	393	CUL2	404	APELLAKYCDNLLK	SAKGMTENEVEDR	24	1.9e-10	3249.59	3+, 4+
31	CUL2	608	CUL2	615	ELQDSTQMNEKELTK	TIKSLLDVK	19	1.08e-11	2962.54	2+, 3+, 4+, 5+
32	CUL2	659	CUL2	404	ITTSMQKDTPQEMEQTR	KSAKGMTENEVEDR	1	8.53e-08	3801.73	5+
33	CUL2	244	CUL2	238	LKDEEIR	QEASNLLQESNCSQYMEKVLGR	10	4.6e-11	3622.76	3+, 4+, 5+
34	CUL2	400	CUL2	404	YCDNLLKK	SAKGMTENEVEDR	20	3.01e-17	2655.25	2+, 3+, 4+
					YCDNLLKK	SAKGMTENEVEDRLTSFITVFK	1	0.591	3691.85	5+
					YCDNLLKK	KSAKGMTENEVEDRLTSFITVFK	1	0.0282	3505.78	4+
35	CUL2	22	CUL2	74	LLTTIKAVVMLEYVER	HLHKR	1	0.226	2704.55	5+
36	CUL2	290	CUL2	291	MVADHLQFLHAECHNIIRQEKK	KNDMANMYVLLR	1	0.00608	4296.14	5+
37	CUL2	244	CUL2	291	LKDEEIR	KNDMANMYVLLR	12	2.58e-09	2506.29	3+, 4+
38	CUL2	400	CUL2	401	APELLAKYCDNLLKK	KSAKGMTENEVEDR	2	0.000746	3505.78	3+
39	CUL2	677	CUL2	728	KMYLQAAIVR	CIEVLIDKQYIER	1	1.74e-07	3007.62	4+
					SAVDEDRKMYLQAAIVR	CIEVLIDKQYIER	1	0.00173	3779.96	4+
40	CUL2	719	CUL2	728	FNPSISMIKK	KCIEVLIDKQYIER	2	0.00206	3123.67	3+
41†	CUL2	252	CUL2	252	KYLHPSSYTK	KYLHPSSYTK	1	0.00255	2583.34	4+
42	ELOB	36	ELOB	46	IVEGILKRPPDEQR	LYKDDQLLDDGK	16	3.94e-09	3208.7	4+, 5+
43	ELOB	11	ELOB	28	RHKTTIFTDAK	ESSTVFELKR	5	2.81e-10	2493.31	3+, 5+
44	ELOB	11	ELOB	36	RHKTTIFTDAK	IVEGILKRPPDEQR	9	5.06e-06	3103.71	3+, 4+, 5+
45	ELOB	11	ELOB	46	RHKTTIFTDAK	LYKDDQLLDDGK	4	3.12e-08	2720.39	3+, 4+, 5+
46	ELOB	28	ELOB	36	TTIFTDAKESSTVFELKR	IVEGILKRPPDEQR	4	1.45e-08	3859.07	4+, 5+
					ESSTVFELKR	IVEGILKRPPDEQR	4	5.43e-05	2981.62	3+, 4+, 5+
47	VHL	196	VHL	171	SLYEDLEDHPNVQKDLER	SLVKPENYR	11	3.92e-08	3441.71	3+, 4+
Inter-subunit
1	CSN1	422	CSN2	415	VDSHSKILYAR	IDQVNQLLELDHQKR	3	3.86e-12	3273.75	5+
2	CSN1	438	CSN2	426	STTFEKSLLMGK	YTALDKWTNQLNSLNQAVVSK	9	3.08e-06	3871.01	3+, 4+, 5+
3	CSN1	438	CSN3	312	STTFEKSLLMGK	LTKTFLTLSLQDMASR	8	2.31e-05	3334.74	4+
4*	CSN1	467	CSN7b	257	NQIHVKSPPR	VKGLVSSR	3	1.12e-08	2161.26	4+, 5+
5	CSN2	303	CSN4	200	SGINPFDSQEAKPYKNDPEILAMTNLVSAYQNNDITEFEK	KFIEAAQR	2	0.0129	5633.78	5+
6	CSN2	426	CSN3	243	YTALDKWTNQLNSLNQAVVSK	VQQLPKYTSQIVGR	2	4.19e-08	4146.21	3+
7	CSN2	361	CSN4	337	TQVLIKLIKPYTR	AEKIASQMITEGR	10	3.27e-13	3142.78	5+
8	CSN3	115	CSN8	58	KQPLR	YLWKR	10	3.11e-05	1542.9	3+, 4+
9	CSN3	115	CSN8	65	KQPLR	IPPAIKSANSELGGIWSVGQR	5	0.00797	2957.64	3+, 4+
10	CSN4	372	CSN6	75	EALPTWDKQIQSLCFQVNNLLEK	SQEGRPVQVIGALIGKQEGR	5	1.42e-07	5032.64	4+, 5+
11	CSN5	180	CSN7b	199	TISAGKVNLGAFR	ANQYKENHNR	23	2.18e-15	2743.42	3+, 4+, 5+
12	CSN5	309	CSN7b	199	DSCKTTIEAIHGLMSQVIK	ANQYKENHNR	6	1.81e-06	3544.77	4+, 5+, 6+
13*	CSN5	294	CSN7b	217	KSEDKLAK	TQQQVEAEVTNIKK	21	6.52e-15	2670.44	3+, 4+
14	CUL2	114	VHL	196	YLNTQFIKK	SLYEDLEDHPNVQKDLER	3	5.14e-07	3490.76	3+, 4+
15	CUL2	114	ELOC	43	YLNTQFIKK	EHALTSGTIKAMLSGPGQFAENETNEVNFR	6	4.48e-05	4555.27	4+, 5+
16	ELOB	19	ELOC	32	TTIFTDAKESSTVFELKR	LISSDGHEFIVKR	30	6.33e-13	3709.96	3+, 4+, 5+
17	ELOB	36	ELOC	20	IVEGILKRPPDEQR	TYGGCEGPDAMYVKLISSDGHEFIVK	6	8.84e-07	4675.33	4+, 5+, 7+
18	ELOB	19	ELOC	6	TTIFTDAKESSTVFELKR	MDGEEKTYGGCEGPDAMYVK	20	5.23e-13	4478.05	4+, 5+
Inter-complex
19	CSN1	467	VHL	171	NQIHVKSPPR	SLVKPENYR	14	3.62e-09	2417.32	3+, 4+, 5+
20	CSN2	225	CUL2	462	ALYEQSLHIKSAIPHPLIMGVIR	LKQACGYEFTSK	11	1.26e-14	4154.21	3+, 4+, 6+
21	CSN2	263	CUL2	462	AHTDFFEAFKNYDESGSPR	LKQACGYEFTSK	3	4.84e-09	3789.76	4+, 5+
22	CSN2	415	CUL2	692	IDQVNQLLELDHQKR	KVLR	1	1.32e-06	2500.41	5+
23*	CSN7b	218	CUL2	149	KTLKATASSSAQEMEQQLAER	KLMVEPLQAILIR	3	1.18e-13	3967.15	3+
24*	CSN7b	221	CUL2	291	TLKATASSSAQEMEQQLAER	KNDMANMYVLLR	1	1.65e-11	3782.86	4+
* indicates five cross-links omitted from projection onto the CSN-CRL2 structure in Supplementary Figure 11b-c due to lack of structural coverage.
† denotes one intra-subunit cross-links to the same residue. Also omitted from Supplementary Figure 11b-c.
