# Supplementary material for: Structural basis of Cullin 2 RING E3 ligase regulation by the COP9 signalosome
Source: Nat Commun. 2019 Aug 23;10:3814. doi: 10.1038/s41467-019-11772-y (PMC6707232; doi:10.1038/s41467-019-11772-y)
Supplement: Supplementary file 8 — Supplementary Data 4 [file 41467_2019_11772_MOESM8_ESM.xlsx]

## Sheet: Sheet1
Supplementary Data 4. Chemical cross-links of CSNWT
Index	Protein A	Protein B	Residue A	Residue B	Peptide sequence A	Peptide sequence B	# spectra	Max. pLink score	Calculated precursor mass	Observed charge states
Intra-subunit
1	CSN1	136	CSN1	144	KKALLK	LEKLDTDLK	29	3.22e-07	1915.19	3+, 4+, 5+
2	CSN1	144	CSN1	137	KKALLK	LEKLDTDLK	18	5.87e-09	1787.1	3+, 4+, 5+
3	CSN1	183	CSN1	153	GHDDLGDHYLDCGDLSNALKCYSR	NYKGNSIK	17	3.6e-07	3730.73	3+, 4+, 5+, 6+
					GHDDLGDHYLDCGDLSNALKCYSR	NYKGNSIKESIRR	2	0.236	4372.09	4+, 5+
					RGHDDLGDHYLDCGDLSNALKCYSR	NYKGNSIK	4	1.6e-06	3886.83	5+, 6+
					RGHDDLGDHYLDCGDLSNALKCYSR	NYKGNSIKESIR	3	0.0471	4372.09	6+
					RGHDDLGDHYLDCGDLSNALKCYSR	NYKGNSIKESIRR	3	0.0187	4528.19	5+
					RGHDDLGDHYLDCGDLSNALKCYSR	LDTDLKNYKGNSIK	4	9.2e-10	4568.17	5+
4	CSN1	224	CSN1	97	VSVYLQNWSHVLSYVSKAESTPEIAEQR	KLSEATR	1	0.00556	4165.16	5+
5	CSN1	422	CSN1	444	VDSHSKILYAR	SLLMGKEFQR	2	1.13e-05	2633.4	5+
6	CSN1	444	CSN1	451	SLLMGKEFQR	AKAMMLR	10	3.01e-08	2169.18	4+
7†	CSN1	467	CSN1	467	NQIHVKSPPR	NQIHVKSPPR	1	0.0107	2491.41	5+
8	CSN2	48	CSN2	93	EDDPKAALSSFQK	YKQLLTYIR	10	5.09e-09	2773.48	3+, 4+
9	CSN2	64	CSN2	48	VLELEGEKGEWGFK	EDDPKAALSSFQK	2	8.09e-05	3192.59	4+
10	CSN2	64	CSN2	93	VLELEGEKGEWGFK	YKQLLTYIR	20	3.49e-08	2954.58	3+, 4+
11	CSN2	64	CSN2	143	VLELEGEKGEWGFK	DAKNDR	1	0.0206	2479.25	4+
12	CSN2	93	CSN2	143	YKQLLTYIR	DAKNDR	2	0.00385	2056.13	3+, 4+
13	CSN2	93	CSN2	157	YKQLLTYIR	LGKLYLER	2	1.3e-06	2329.37	4+
14	CSN2	110	CSN2	73	NYSEKSINSILDYISTSK	ALKQMIK	3	0.00172	3029.6	3+, 4+
15	CSN2	110	CSN2	93	NYSEKSINSILDYISTSK	YKQLLTYIR	1	5.18e-05	3399.81	4+
16	CSN2	110	CSN2	150	NYSEKSINSILDYISTSK	LWFKTNTK	11	0.00104	3235.67	3+, 4+
					NYSEKSINSILDYISTSK	NDRLWFKTNTK	4	0.00292	3620.84	3+, 4+
17	CSN2	150	CSN2	143	LWFKTNTK	DAKNDR	1	0.0134	1896	4+
18	CSN2	150	CSN2	157	NDRLWFKTNTK	LGKLYLER	15	1.06e-08	2554.42	4+, 5+
					LWFKTNTK	LGKLYLER	23	1.04e-07	2169.25	3+, 4+
19	CSN2	157	CSN2	150	LGKLYLEREEYGK	LWFKTNTK	1	0.000425	2771.49	5+
20	CSN2	157	CSN2	170	LGKLYLER	LQKILR	3	3.39e-05	1902.2	4+
21	CSN2	167	CSN2	157	EEYGKLQK	LGKLYLER	2	0.00767	2126.19	4+
22	CSN2	170	CSN2	143	LQKILR	DAKNDR	4	1.98e-09	1628.95	3+, 4+
23	CSN2	225	CSN2	253	ALYEQSLHIKSAIPHPLIMGVIR	EGEFEKAHTDFFEAFK	2	2.4e-07	4658.42	4+
24	CSN2	253	CSN2	215	EGEFEKAHTDFFEAFK	LKALYEQSLHIK	3	1.49e-09	3514.8	4+, 6+
25	CSN2	415	CSN2	361	IDQVNQLLELDHQKR	TQVLIKLIKPYTR	3	1.34e-05	3562.05	5+, 6+
26	CSN2	415	CSN2	364	IDQVNQLLELDHQKR	TQVLIKLIKPYTR	98	3.66e-11	2875.59	3+, 4+, 5+
27	CSN2	426	CSN2	364	YTALDKWTNQLNSLNQAVVSK	TQVLIKLIKPYTR	3	0.0168	3423.87	4+
28	CSN2	426	CSN2	415	YTALDKWTNQLNSLNQAVVSK	IDQVNQLLELDHQKR	51	6.11e-09	4382.32	4+, 5+
29†	CSN3	115	CSN3	115	KQPLR	KQPLR	1	0.00275	1422.9	4+
30	CSN3	125	CSN3	115	GIGILKQAIDK	KQPLR	33	2.48e-07	1937.2	3+, 4+
31	CSN3	254	CSN3	115	FIKPLSNAYHELAQVYSTNNPSELR	KQPLR	3	0.00652	3672.96	5+
32	CSN3	254	CSN3	237	FIKPLSNAYHELAQVYSTNNPSELR	YILVSLILLGKVQQLPK	5	1.33e-07	4956.77	4+, 5+
33	CSN3	254	CSN3	243	FIKPLSNAYHELAQVYSTNNPSELR	VQQLPKYTSQIVGR	140	1.13e-14	4644.43	3+, 4+, 5+
34	CSN3	254	CSN3	281	FIKPLSNAYHELAQVYSTNNPSELR	NLVNKHSETFTR	32	5.47e-10	4473.27	4+, 5+, 6+
35	CSN3	281	CSN3	125	NLVNKHSETFTR	GIGILKQAIDK	2	8.74e-06	2737.51	4+
36	CSN3	281	CSN3	305	NLVNKHSETFTR	KNIQR	1	0.000241	2244.23	4+
37*	CSN4	32	CSN4	20	QILEKAIQLSGAEQLEALK	QDLAQLMNSSGSHKDLAGKYR	10	8.55e-06	4218.22	3+, 4+, 5+
					YRQILEKAIQLSGAEQLEALK	QDLAQLMNSSGSHKDLAGKYR	16	9.65e-05	4860.57	5+, 6+
38*	CSN4	32	CSN4	25	QILEKAIQLSGAEQLEALK	DLAGKYR	2	0.0259	3044.71	4+
39*	CSN4	116	CSN4	200	QHLASIYEKEEDWR	KFIEAAQR	18	8.61e-13	2906.49	4+, 5+
40*	CSN4	137	CSN4	150	NAAQVLVGIPLETGQKQYNVDYK	LETYLKIAR	2	0.0831	3791.05	3+
41*	CSN4	137	CSN4	214	NAAQVLVGIPLETGQKQYNVDYK	YNELSYKTIVHESER	1	0.000258	4556.34	5+
42*	CSN4	144	CSN4	200	QYNVDYKLETYLK	KFIEAAQR	4	9.36e-08	2775.45	4+
43*	CSN4	150	CSN4	200	LETYLKIAR	KFIEAAQR	7	1.95e-07	2209.28	3+, 4+
44†	CSN4	200	CSN4	200	KFIEAAQR	KFIEAAQR	2	7.61e-06	2061.14	4+
45*	CSN4	214	CSN4	116	YNELSYKTIVHESER	QHLASIYEKEEDWR	1	2.48e-05	3811.86	5+
46*	CSN4	214	CSN4	200	YNELSYKTIVHESER	KFIEAAQR	18	1.92e-13	2966.51	4+
47*	CSN4	251	CSN4	200	MLATLFKDER	KFIEAAQR	2	9.36e-07	2322.24	4+
48*	CSN4	290	CSN4	200	GNQLQEFAAMLMPHQKATTADGSSILDR	KFIEAAQR	2	7.86e-05	4133.1	5+
49	CSN5	179	CSN5	301	TISAGKVNLGAFR	LAKATR	2	0.0143	2133.26	4+
50	CSN5	229	CSN5	179	QYYALEVSYFKSSLDR	TISAGKVNLGAFR	4	3.96e-05	3442.81	4+
51	CSN5	301	CSN5	294	LAKATR	KSEDK	3	4.97e-08	1405.81	3+
52	CSN6	75	CSN6	113	SQEGRPVQVIGALIGKQEGR	EEQFKQVFK	62	4.01e-09	3444.87	4+, 5+
53	CSN6	117	CSN6	75	QVFKELEFLGWYTTGGPPDPSDIHVHK	SQEGRPVQVIGALIGKQEGR	18	1.38e-09	5359.79	4+, 5+, 6+
54	CSN7b	97	CSN7b	165	LKHLTIVSLASR	KDINNIVK	2	1.24e-09	2421.46	4+
55	CSN7b	144	CSN7b	199	ELEDLIIEAVYTDIIQGKLDQR	ANQYKENHNR	4	0.00179	3988.05	5+
56	CSN7b	221	CSN7b	217	TLKATASSSAQEMEQQLAER	TQQQVEAEVTNIKK	2	6.14e-05	3935.01	4+, 5+
		Inter-complex
57	CSN1	467	CSN3	115	NQIHVKSPPR	KQPLR	1	0.000228	1957.15	4+
58	CSN1	224	CSN5	294	VSVYLQNWSHVLSYVSKAESTPEIAEQR	KSEDK	8	0.00266	3967.02	3+, 4+, 5+
59	CSN1	467	CSN7b	257	NQIHVKSPPR	VKGLVSSR	2	3.83e-06	2161.26	4+
60	CSN2	415	CSN1	467	IDQVNQLLELDHQKR	NQIHVKSPPR	3	3.34e-08	3160.71	5+, 6+
61	CSN2	426	CSN1	262	YTALDKWTNQLNSLNQAVVSK	KYKQAAK	2	0.111	3369.82	4+
62	CSN2	426	CSN1	264	YTALDKWTNQLNSLNQAVVSK	YKQAAK	2	0.0388	3241.73	4+
					YTALDKWTNQLNSLNQAVVSK	KYKQAAK	1	0.171	3365.8	5+
63	CSN2	426	CSN1	438	YTALDKWTNQLNSLNQAVVSK	STTFEKSLLMGK	11	4.02e-05	3875.03	3+
64	CSN2	415	CSN3	115	IDQVNQLLELDHQKR	KQPLR	2	3.12e-09	2630.48	5+
65	CSN2	426	CSN3	243	YTALDKWTNQLNSLNQAVVSK	VQQLPKYTSQIVGR	25	3.08e-10	4150.24	4+, 5+
66	CSN2	441	CSN3	243	WTNQLNSLNQAVVSKLA	VQQLPKYTSQIVGR	4	2e-07	3643	3+, 4+
67*	CSN2	253	CSN4	200	EGEFEKAHTDFFEAFK	KFIEAAQR	3	4.71e-10	3034.5	4+, 5+
68*	CSN2	300	CSN4	200	SGINPFDSQEAKPYK	KFIEAAQR	1	2.12e-06	2779.42	4+
69*	CSN2	361	CSN4	337	TQVLIKLIKPYTR	AEKIASQMITEGR	2	1.59e-07	3146.8	4+
70*	CSN2	415	CSN4	200	IDQVNQLLELDHQKR	KFIEAAQR	1	1.39e-05	2951.61	4+
71	CSN2	415	CSN5	179	IDQVNQLLELDHQKR	TISAGKVNLGAFR	7	1.15e-06	3318.8	5+
72	CSN3	243	CSN1	262	VQQLPKYTSQIVGR	KYKQAAK	1	2.8e-05	2589.46	4+
73	CSN3	281	CSN1	467	NLVNKHSETFTR	NQIHVKSPPR	5	3.11e-05	2761.49	5+
74	CSN3	312	CSN1	438	LTKTFLTLSLQDMASR	STTFEKSLLMGK	9	2.84e-06	3306.78	4+
75	CSN3	254	CSN2	426	FIKPLSNAYHELAQVYSTNNPSELR	YTALDKWTNQLNSLNQAVVSK	1	1.06e-06	5424.79	5+
76	CSN3	391	CSN7b	199	LKAMDQEITVNPQFVQK	ANQYKENHNR	4	1.38e-06	3398.7	4+, 5+
77*	CSN4	214	CSN2	364	YNELSYKTIVHESER	LIKPYTR	1	0.00113	2894.52	5+
78	CSN4	314	CSN6	75	AVIEHNLLSASKLYNNITFEELGALLEIPAAK	SQEGRPVQVIGALIGKQEGR	3	0.000548	5744.15	6+
79	CSN5	179	CSN7b	199	TISAGKVNLGAFR	ANQYKENHNR	59	1.26e-13	2743.42	4+, 5+
80	CSN6	75	CSN4	200	SQEGRPVQVIGALIGKQEGR	KFIEAAQR	1	6.79e-07	3224.79	4+
81	CSN6	243	CSN7b	164	LILEYVKASEAGEVPFNHEILR	KKDINNIVK	9	7.91e-06	3739.09	5+
82	CSN7b	217	CSN5	294	TQQQVEAEVTNIKK	KSEDK	55	1.93e-14	2358.23	4+
83	CSN8	166	CSN1	250	KPVAGALDVSFNK	LKCAAGLAELAAR	1	0.000165	2772.55	4+
84	CSN8	58	CSN3	115	YLWKR	KQPLR	16	1.05e-05	1546.93	3+
85	CSN8	65	CSN3	243	IPPAIKSANSELGGIWSVGQR	VQQLPKYTSQIVGR	1	4.44e-07	3937.17	4+
86	CSN8	65	CSN3	281	IPPAIKSANSELGGIWSVGQR	NLVNKHSETFTR	7	7.38e-06	3761.99	5+
† denotes intra-subunit cross-links to the same residue.
* denotes CSN4 cross-links measured in Supplementary Figure 12.
