# Supplementary material for: Structural basis of Cullin 2 RING E3 ligase regulation by the COP9 signalosome
Source: Nat Commun. 2019 Aug 23;10:3814. doi: 10.1038/s41467-019-11772-y (PMC6707232; doi:10.1038/s41467-019-11772-y)
Supplement: Supplementary file 10 — Source Data [file 41467_2019_11772_MOESM10_ESM.xlsx]

## Sheet: Figure 3
Source Data File for Figures presented in 'Structural basis of Cullin 2 RING E3 ligase regulation by the COP9 signalosome'
Figure	Name		Panel
Figure 3	Effect of NEDD8 on the CSN4/CSN6 interface		c		x		y	error
				State	Exposure Time (min)	N	Relative Uptake (Da)	Standard Deviation
				CSN-CRL2~N8	0	3	0	0
					0.25	3	1.82532	0.04218
					5	3	2.4987	0.072635
					30	3	3.46007	0.143008
				CSN	0	3	0	0
					0.25	3	1.30492	0.099385
					5	3	2.08978	0.120031
					30	3	2.70133	0.140442

## Sheet: Figure 4
Figure 4	Conformational response of CSN5/CSN6 to NEDD8		c	Screenshots of raw peptide mass assignment from DynamX
				CSNWT
				Reference				15 seconds				5 Minutes								30 Minutes		(+0.51 Da)
				CSNWT-CRL2
				Reference				15 seconds				5 Minutes								30 Minutes		(+0.58 Da)
			d	Screenshots of raw peptide mass assignment from DynamX
				CSN
				Reference				15 seconds				5 Minutes								30 Minutes		(+ 1.94 Da)
				CSN-CRL2~N8
				Reference				15 seconds				5 Minutes								30 Minutes		(+3.13 Da)

## Sheet: Supplementary Figure 2
Supplementary Figure 2	Flowchart depicting the workflow for processing cryo-EM data		g		Spatial frequency (1/A)
				FSC	Holocomplex	-VHL/CSN5/6	CSN5/6 refined	VHL refined
				0.001001	1	1	1	1
				0.00314465	0.999995	0.999995	0.999996	0.999999
				0.00628931	0.999972	0.999953	0.999972	0.999975
				0.00943396	0.999906	0.999755	0.99993	0.999874
				0.0125786	0.999783	0.999698	0.999924	0.999843
				0.0157233	0.999531	0.999606	0.999796	0.999728
				0.0188679	0.99923	0.999528	0.999527	0.999614
				0.0220126	0.998976	0.999318	0.999366	0.999371
				0.0251572	0.998327	0.998927	0.998968	0.998997
				0.0283019	0.99705	0.998329	0.997361	0.997877
				0.0314465	0.994693	0.997445	0.995301	0.995249
				0.0345912	0.990581	0.995737	0.992474	0.992589
				0.0377359	0.978915	0.991727	0.985191	0.98705
				0.0408805	0.960584	0.984381	0.974231	0.977227
				0.0440252	0.941764	0.973311	0.956409	0.96352
				0.0471698	0.465689	0.969642	0.949363	0.958752
				0.0503145	0.537896	0.888386	0.715046	0.483793
				0.0534591	0.53644	0.886033	0.741751	0.508925
				0.0566038	0.632815	0.9127	0.770377	0.613205
				0.0597484	0.633961	0.921542	0.750418	0.616383
				0.0628931	0.624609	0.932644	0.737198	0.61805
				0.0660377	0.637131	0.926014	0.716602	0.570811
				0.0691824	0.675488	0.929559	0.718272	0.565481
				0.072327	0.697295	0.935687	0.71127	0.537992
				0.0754717	0.700885	0.939504	0.716801	0.566408
				0.0786164	0.671745	0.933501	0.708425	0.564025
				0.081761	0.667897	0.933003	0.72181	0.605381
				0.0849057	0.709025	0.941977	0.732515	0.66598
				0.0880503	0.746173	0.947493	0.746071	0.695659
				0.091195	0.707155	0.942947	0.736169	0.65477
				0.0943396	0.649463	0.938253	0.719246	0.626948
				0.0974843	0.610293	0.932991	0.688278	0.564994
				0.100629	0.574997	0.925042	0.642878	0.44986
				0.103774	0.535836	0.916179	0.612538	0.369876
				0.106918	0.455712	0.906993	0.567628	0.335305
				0.110063	0.355228	0.896177	0.533727	0.27009
				0.113208	0.305344	0.882548	0.507031	0.209075
				0.116352	0.265434	0.866772	0.496574	0.193471
				0.119497	0.196113	0.832904	0.431711	0.154039
				0.122642	0.149669	0.786003	0.302146	0.0563437
				0.125786	0.119231	0.732019	0.19519	0.0115911
				0.128931	0.0943934	0.661102	0.135151	0.0013803
				0.132075	0.102396	0.586018	0.0641397	0.00545249
				0.13522	0.0784641	0.527941	0.0406451	0.00994582
				0.138365	0.0481237	0.453687	0.039962	0.00449788
				0.141509	0.0355772	0.373609	0.0341364	0.0186246
				0.144654	0.0334851	0.300088	0.0342505	0.0225794
				0.147799	0.0459685	0.250676	0.012672	0.0230229
				0.150943	0.0706698	0.221047	0.00494715	0.00833728
				0.154088	0.0466076	0.173192	0.0164282	0.002194
				0.157233	0.0223931	0.129133	0.0359035	0.00252054
				0.160377	0.0337862	0.113758	0.0178451	0.00650974
				0.163522	0.0265701	0.107403	0.0183759	0.0144063
				0.166667	0.0516849	0.0993147	0.0462085	0.0125813
				0.169811	0.0469301	0.0539812	0.0483694	0.0205531
				0.172956	0.0290879	0.0445907	0.0213705	0.025484
				0.176101	0.0335057	0.0594789	0.016602	0.0232086
				0.179245	0.0443157	0.0463532	0.0229968	0.00122194
				0.18239	0.0352099	0.0269784	0.00852813	0.0125042
				0.185535	0.0250158	0.0153393	0.00563395	0.0260511
				0.194969	0.0257047	0.0103315	0.0123118	0.00528854
				0.198113	0.0377474	0.0210423	0.0151342	0.0020319
				0.201258	0.0247599	0.0131729	0.00417391	0.0073024
				0.204403	0.00504611	0.0301114	0.0098931	0.00294077
				0.207547	0.0119007	0.015962	0.0408566	0.00548517
				0.210692	0.0290764	0.00410918	0.034878	0.0129142
				0.213836	0.0197797	0.00780068	0.0132383	0.017592
				0.216981	0.0133213	0.0103996	0.0114486	0.0085812
				0.220126	0.0149027	0.0150091	0.0156498	0.0130347
				0.22327	0.0132766	0.0337219	0.00352198	0.0101159
				0.226415	0.00791807	0.0333057	0.00567715	0.00587659
				0.22956	0.0104399	0.0250922	0.00530175	0.00318625
				0.232704	0.00668848	0.00686298	0.0020158	0.00120147
				0.235849	0.0132705	0.00686298	0.000514871	0.00149821
				0.238994	0.01371	0.0251624	0.00511229	0.000450419
				0.242138	0.00321851	0.0375734	0.00351576	0.000450419
				0.245283	0.00403428	0.0396269	0.00166705	0.00784681
				0.248428	0.0128308	0.0259048	0.018313	0.0141279
				0.251572	0.0010049	0.0209712	0.0196606	0.000616806
				0.254717	0.0135481	0.0253699	0.000848542	0.00701706
				0.295598	0.0200674	0.000600277	0.00248715	0.00967565
				0.298742	0.0142722	0.0044054	0.00275794	0.0130446
				0.301887	0.00932907	0.01348	0.0025886	0.00424046
				0.305031	0.00810403	0.0206266	0.00305444	0.000327954
				0.308176	0.0134916	0.00887814	0.00513934	0.00240547
				0.320755	0.0156977	0.00116433		0.0025505
				0.323899	0.00609169	0.000388899
				0.339623	0.00202713	0.00308317
				0.342767	0.00195107	0.00643018
				0.358491	0.00176608	0.00190528
				0.393082	0.0120087	0.00867678
				0.396226	0.0121357	0.00822008
				0.399371	0.00115806	0.0019065
				0.418239		0.00251681
				0.421384		0.0102147
				0.424528		0.0129681
				0.427673		0.0039574
				0.430818		0.00550398
				0.433962		0.0117579
				0.437107		0.0064705
				0.440252		0.00291352
				0.462264		0.00136243
				0.465409		0.00615774
				0.468553		0.00867626

## Sheet: Supplementary Figure 3
Supplementary Figure 3	Deneddylation activity of CSNWT and CSN5H138A.		a-c
				Labelled LDS-PAGE gel presented in Fig. S3						Raw gel image
				(Image has been reflected and rotated)

## Sheet: Supplementary Figure 9
Supplementary Figure 9	Cross-links of the CSN-CRL2~N8 complex		a	Raw data and tabulated data for all cross-links provided directly via proteomeXchange deposition (see Supplementary Data File 1 & 2)
			c	Index	Subunit A	Residue A	Subunit B	Residue B	Chain A	Chain B	Euclidean distance (NZ-NZ) (A)
				Intra-1	CSN1	183	CSN1	153	A	A	17.3885
				Intra-2	CSN1	444	CSN1	451	A	A	3.9045
				Intra-3	CSN1	144	CSN1	136	A	A	16.3989
				Intra-4	CSN1	343	CSN1	332	A	A	8.78309
				Intra-5	CSN2	150	CSN2	157	B	B	11.5256
				Intra-6	CSN2	110	CSN2	150	B	B	6.34231
				Intra-7	CSN2	253	CSN2	215	B	B	14.7822
				Intra-8	CSN2	415	CSN2	364	B	B	10.5317
				Intra-9	CSN2	426	CSN2	364	B	B	29.8352
				Intra-10	CSN2	243	CSN2	157	B	B	20.0597
				Intra-11	CSN2	56	CSN2	43	B	B	13.9179
				Intra-12	CSN2	64	CSN2	93	B	B	28.2951
				Intra-13	CSN2	81	CSN2	48	B	B	20.7263
				Intra-14	CSN2	48	CSN2	64	B	B	33.0021
				Intra-15	CSN2	48	CSN2	93	B	B	22.9464
				Intra-16	CSN2	93	CSN2	73	B	B	19.1191
				Intra-17	CSN2	64	CSN2	73	B	B	18.7045
				Intra-18	CSN3	254	CSN3	243	C	C	18.3023
				Intra-19	CSN3	125	CSN3	115	C	C	24.2218
				Intra-20	CSN3	254	CSN3	281	C	C	17.0364
				Intra-21	CSN4	227	CSN4	214	D	D	23.4506
				Intra-22	CSN4	214	CSN4	188	D	D	7.12846
				Intra-23	CSN5	309	CSN5	180	E	E	16.6192
				Intra-24	CSN5	194	CSN5	219	E	E	15.1141
				Intra-25	CSN5	219	CSN5	295	E	E	6.61117
				Intra-26	CSN5	219	CSN5	299	E	E	14.1989
				Intra-27	CSN6	75	CSN6	113	F	F	14.889
				Intra-28	CSN6	229	CSN6	236	F	F	14.4869
				Intra-29	CUL2	393	CUL2	382	L	L	23.9553
				Intra-30	CUL2	179	CUL2	252	L	L	12.4744
				Intra-31	CUL2	393	CUL2	404	L	L	24.463
				Intra-32	CUL2	677	CUL2	720	L	L	6.57491
				Intra-33	CUL2	720	CUL2	382	L	L	12.4173
				Intra-34	CUL2	728	CUL2	677	L	L	10.6717
				Intra-35	CUL2	252	CUL2	244	L	L	11.0151
				Intra-36	CUL2	433	CUL2	386	L	L	20.2731
				Intra-37	CUL2	608	CUL2	615	L	L	13.9835
				Intra-38	CUL2	238	CUL2	244	L	L	15.3992
				Intra-39	CUL2	404	CUL2	400	L	L	19.3542
				Intra-40	CUL2	433	CUL2	677	L	L	22.3742
				Intra-41	CUL2	62	CUL2	149	L	L	13.2702
				Intra-42	CUL2	179	CUL2	96	L	L	16.7993
				Intra-43	CUL2	433	CUL2	472	L	L	6.11172
				Intra-44	CUL2	677	CUL2	382	L	L	16.3892
				Intra-45	ELOB	19	ELOB	36	J	J	23.4899
				Intra-46	ELOB	36	ELOB	28	J	J	19.5801
				Intra-47	ELOB	36	ELOB	46	J	J	29.1962
				Intra-48	ELOB	11	ELOB	28	J	J	25.0238
				Intra-49	ELOB	11	ELOB	36	J	J	22.5869
				Intra-50	ELOB	46	ELOB	28	J	J	14.1392
				Intra-51	NEDD8	60	NEDD8	6	N	N	26.6
				Intra-52	NEDD8	11	NEDD8	33	N	N	10.7969
				Intra-53	VHL	196	VHL	171	I	I	23.9734
				Inter-1	CSN1	438	CSN2	426	A	B	11.3204
				Inter-2	CSN1	438	CSN2	415	A	B	26.8217
				Inter-3	CSN2	426	CSN3	243	B	C	21.1741
				Inter-4	CSN2	361	CSN4	337	B	D	11.9188
				Inter-5	CSN2	376	CSN4	337	B	D	18.4186
				Inter-6	CSN2	426	CSN7b	199	B	G	33.3767
				Inter-7	CSN3	296	CSN8	58	C	H	11.0787
				Inter-8	CSN3	115	CSN8	65	C	H	19.9209
				Inter-9	CSN3	115	CSN8	58	C	H	25.1097
				Inter-10	CSN5	308	CSN7b	199	E	G	17.8
				Inter-11	CSN5	179	CSN7b	199	E	G	14.4
				Inter-12	CUL2	382	NEDD8	33	L	N	27.1594
				Inter-13	CUL2	433	NEDD8	6	L	N	35.6945
				Inter-14	CUL2	114	VHL	196	L	I	3.74321
				Inter-15	CUL2	96	ELOC	43	L	K	17.3715
				Inter-16	CUL2	114	ELOC	43	L	K	20.0395
				Inter-complex-1	CSN1	158	ELOB	19	A	J	31.8564
				Inter-complex-2	CSN2	263	CUL2	462	B	L	15.9386
				Inter-complex-3	CSN2	157	CUL2	489	B	L	15.5005
				Inter-complex-4	CSN2	225	CUL2	462	B	L	12.9018
				Inter-complex-5	CSN2	64	CUL2	404	B	L	9.92251
				Inter-complex-6	CSN4	200	RBX1	105	D	M	20.2604

## Sheet: Supplementary Figure 11
Supplementary Figure 11	Cryo-EM map of the CSN-CRL2 complex		d
					Spatial frequency (1/A)
				FSC	CSN-CRL2 holocomplex
				0.001001	1
				0.0031837	0.987092
				0.0063674	0.992571
				0.0095511	0.985861
				0.0127348	0.992384
				0.0159185	0.994728
				0.0191022	0.993671
				0.0222859	0.990743
				0.0254696	0.986089
				0.0286533	0.975714
				0.031837	0.954811
				0.0350207	0.932584
				0.0382044	0.85057
				0.0413881	0.733308
				0.0445718	0.6156
				0.0477555	0.623739
				0.0509392	0.667365
				0.0541229	0.672666
				0.0573066	0.642283
				0.0604903	0.609425
				0.063674	0.616498
				0.0668577	0.590343
				0.0700414	0.535618
				0.0732251	0.48358
				0.0764088	0.417868
				0.0795925	0.358853
				0.0827762	0.322937
				0.0859599	0.337712
				0.0891436	0.28322
				0.0923273	0.269399
				0.095511	0.226364
				0.0986947	0.192629
				0.101878	0.184594
				0.105062	0.190595
				0.108246	0.170916
				0.111429	0.139998
				0.114613	0.141433
				0.117797	0.134312
				0.120981	0.111678
				0.124164	0.102599
				0.127348	0.0890169
				0.130532	0.093768
				0.133715	0.0673147
				0.136899	0.0500466
				0.140083	0.0433603
				0.143266	0.0446229
				0.14645	0.0519812
				0.149634	0.0442656
				0.152818	0.0438099
				0.156001	0.0415342
				0.159185	0.034463
				0.162369	0.0287309
				0.165552	0.0199143
				0.168736	0.0328742
				0.17192	0.0119935
				0.175103	0.0265678
				0.178287	0.0136834
				0.181471	0.0107656
				0.184655	0.00968773
				0.187838	0.0125539
				0.191022	0.0170463
				0.194206	0.0175937
				0.197389	0.0172689
				0.200573	0.0177627
				0.203757	0.0026363
				0.20694	0.00157471
				0.210124	-0.0018892
				0.213308	0.00293984
				0.216492	0.0204002
				0.219675	0.00428573
				0.222859	-0.00207514
				0.226043	0.000536485
				0.229226	0.00836661
				0.23241	0.00129605
				0.235594	-0.000349887
				0.238777	0.0032973
				0.241961	0.00206482
				0.245145	0.000188054
				0.248329	0.00407158
				0.251512	0.00107477
				0.254696	0.00984295
				0.25788	0.00256541
				0.261063	-0.00495129
				0.264247	-0.00330048
				0.267431	-0.00421512
				0.270614	0.00636645
				0.273798	0.0041972
				0.276982	0.000984975
				0.280166	-0.00394066
				0.283349	-0.00479491
				0.286533	-0.00610526
				0.289717	-0.00179901
				0.2929	-0.00128184
				0.296084	-0.00327864
				0.299268	-0.00672507
				0.302451	0.00419001
				0.305635	-0.00147289
				0.308819	-0.00313465
				0.312003	-0.00465334
				0.315186	-0.00963328
				0.31837	-0.00154229
				0.321554	0.00443631
				0.324737	0.00552123
				0.327921	0.00070991
				0.331105	-0.000726697
				0.334288	-0.000426032
				0.337472	-0.00313831
				0.340656	-0.00385822
				0.34384	-0.00364852
				0.347023	0.000191449
				0.350207	0.00774115
				0.353391	-0.00505085
				0.356574	-0.000711563
				0.359758	0.00386958
				0.362942	0.00454293
				0.366125	-0.00459258
				0.369309	-0.00383355
				0.372493	-0.00546632
				0.375677	-0.00204728
				0.37886	-0.000266338
				0.382044	-0.00449676
				0.385228	0.000182653
				0.388411	0.00457961
				0.391595	0.00216904
				0.394779	-0.00424629
				0.397962	-0.00184938
				0.401146	-0.000993772
				0.40433	0.00294142
				0.407514	0.00326526
				0.410697	0.00428698
				0.413881	0.000782657
				0.417065	-0.000318525
				0.420248	0.00138247
				0.423432	-0.00021919
				0.426616	-0.00251924
				0.429799	-0.00251924
				0.432983	0.00504122
				0.436167	0.00504122
				0.439351	0.00298203
				0.442534	-0.0021664
				0.445718	-0.00308379
				0.448902	-0.00207427
				0.452085	-0.00207198
				0.455269	0.0029524
				0.458453	0.00290869
				0.461636	-0.00102543
				0.46482	-0.00102543
				0.468004	-0.00334122
				0.471187	0.000755653
				0.474371	0.00279228
				0.477555	-0.000628692

## Sheet: Supplementary Figure 13
Supplementary Figure 13	Cross-links of the CSN-CRL2~N8 complex		a	Raw data and tabulated data for all cross-links provided directly via proteomeXchange deposition (see Supplementary Data File 1 & 3)
			c	Index	Subunit A	Residue A	Subunit B	Residue B	Chain A	Chain B	Euclidean distance (NZ-NZ) (A)
				Intra-1	CSN1	183	CSN1	153	A	A	14.4237
				Intra-2	CSN1	444	CSN1	451	A	A	7.50058
				Intra-3	CSN2	64	CSN2	93	B	B	26.5929
				Intra-4	CSN2	110	CSN2	150	B	B	15.1562
				Intra-5	CSN2	225	CSN2	189	B	B	14.6688
				Intra-6	CSN2	225	CSN2	253	B	B	7.84553
				Intra-7	CSN2	253	CSN2	215	B	B	7.97767
				Intra-8	CSN2	253	CSN2	300	B	B	23.7229
				Intra-9	CSN2	415	CSN2	364	B	B	16.338
				Intra-10	CSN2	426	CSN2	415	B	B	20.7086
				Intra-11	CSN2	150	CSN2	157	B	B	8.10976
				Intra-12	CSN2	157	CSN2	243	B	B	19.0786
				Intra-13	CSN2	48	CSN2	81	B	B	12.8763
				Intra-14	CSN2	48	CSN2	93	B	B	19.6404
				Intra-15	CSN3	125	CSN3	115	C	C	19.0882
				Intra-16	CSN3	254	CSN3	243	C	C	18.6271
				Intra-17	CSN3	254	CSN3	281	C	C	14.6468
				Intra-18	CSN4	214	CSN4	200	D	D	19.5876
				Intra-19	CSN4	150	CSN4	200	D	D	34.9057
				Intra-20	CSN4	188	CSN4	214	D	D	4.90426
				Intra-21	CSN5	191	CSN5	219	E	E	16.2849
				Intra-22	CSN5	194	CSN5	219	E	E	10.569
				Intra-23	CSN5	180	CSN5	309	E	E	26.0005
				Intra-24	CUL2	62	CUL2	149	L	L	10.5925
				Intra-25	CUL2	179	CUL2	96	L	L	9.78558
				Intra-26	CUL2	179	CUL2	252	L	L	16.0461
				Intra-27	CUL2	252	CUL2	244	L	L	12.884
				Intra-28	CUL2	261	CUL2	244	L	L	22.5335
				Intra-29	CUL2	393	CUL2	404	L	L	25.4689
				Intra-30	CUL2	608	CUL2	615	L	L	16.2817
				Intra-31	CUL2	659	CUL2	404	L	L	34.9118
				Intra-32	CUL2	244	CUL2	238	L	L	17.2915
				Intra-33	CUL2	400	CUL2	404	L	L	14.1389
				Intra-34	CUL2	22	CUL2	74	L	L	21.6416
				Intra-35	CUL2	290	CUL2	291	L	L	13.3747
				Intra-36	CUL2	244	CUL2	291	L	L	20.3053
				Intra-37	CUL2	400	CUL2	401	L	L	9.98306
				Intra-38	CUL2	677	CUL2	728	L	L	10.6712
				Intra-39	CUL2	719	CUL2	728	L	L	15.1578
				Intra-40	ELOB	36	ELOB	46	J	J	28.2964
				Intra-41	ELOB	11	ELOB	28	J	J	26.1177
				Intra-42	ELOB	11	ELOB	36	J	J	23.1532
				Intra-43	ELOB	11	ELOB	46	J	J	23.1401
				Intra-44	ELOB	28	ELOB	36	J	J	19.6225
				Intra-45	VHL	196	VHL	171	I	I	23.974
				Inter-1	CSN1	422	CSN2	415	A	B	29.1453
				Inter-2	CSN1	438	CSN2	426	A	B	9.75121
				Inter-3	CSN1	438	CSN3	312	A	C	13.397
				Inter-4	CSN2	303	CSN4	200	B	D	20.267
				Inter-5	CSN2	426	CSN3	243	B	C	21.1041
				Inter-6	CSN2	361	CSN4	337	B	D	15.0248
				Inter-7	CSN3	115	CSN8	58	C	H	22.8301
				Inter-8	CSN3	115	CSN8	65	C	H	18.6695
				Inter-9	CSN4	372	CSN6	75	D	F	29.7967
				Inter-10	CSN5	180	CSN7b	199	E	G	17.3154
				Inter-11	CSN5	309	CSN7b	199	E	G	18.1839
				Inter-12	CUL2	114	VHL	196	L	I	11.4969
				Inter-13	CUL2	114	ELOC	43	L	K	13.3458
				Inter-14	ELOB	19	ELOC	32	J	K	14.0219
				Inter-15	ELOB	36	ELOC	20	J	K	8.57716
				Inter-16	ELOB	19	ELOC	6	J	K	17.3538
				Inter-complex-1	CSN1	467	VHL	171	A	I	28.6823
				Inter-complex-2	CSN2	225	CUL2	462	B	L	10.3553
				Inter-complex-3	CSN2	263	CUL2	462	B	L	10.2667
				Inter-complex-4	CSN2	415	CUL2	692	B	L	33.0713

## Sheet: Supplementary Figure 14
Supplementary Figure 14	Cross-links of CSN4 from apo-CSNWT		c								Euclidean distance (NZ-NZ) (A)
				Index	Subunit A	Residue A	Subunit B	Residue B	Chain A	Chain B	CSN-CRL2	CSN (apo)
				1	CSN4	32	CSN4	20	D	D	27.0027	26.1066
				2	CSN4	32	CSN4	25	D	D	14.9281	15.3317
				3	CSN4	116	CSN4	200	D	D	35.6505	41.4605
				4	CSN4	137	CSN4	150	D	D	19.7004	17.2989
				5	CSN4	137	CSN4	214	D	D	31.0469	34.391
				6	CSN4	144	CSN4	200	D	D	25.8195	31.0013
				7	CSN4	150	CSN4	200	D	D	27.4139	34.9057
				8	CSN4	214	CSN4	116	D	D	34.2243	39.5288
				9	CSN4	214	CSN4	200	D	D	23.6779	19.5876
				10	CSN4	251	CSN4	200	D	D	27.164	25.7494
				11	CSN4	290	CSN4	200	D	D	19.2424	23.5347
				12	CSN4	214	CSN2	364	D	B	47.5844	34.9257
				13	CSN2	253	CSN4	200	B	D	50.804	38.0729
				14	CSN2	300	CSN4	200	B	D	29.9348	19.9665
				15	CSN2	361	CSN4	337	B	D	14.2248	15.0248
				16	CSN2	415	CSN4	200	B	D	42.1273	36.4865

## Sheet: Supplementary Figure 22
Supplementary Figure 22	CSN1-ELOB interface of CSNWT-CRL2 in HDX-MS		b
				State	Exposure	Uptake	UptakeSD		State	Exposure	Uptake	UptakeSD
				COP9 (WT)	0	-0.0645	0.0832		ELOB	0	-0.0212	0.0228
				COP9 (WT)	0	0.0665	0.0832		ELOB	0	-0.0094	0.0228
				COP9 (WT)	0	0.1312	0.0832		ELOB	0	0.0321	0.0228
				COP9 (WT)	0	-0.0771	0.0832		ELOB	0.25	0.3378	0.0228
				COP9 (WT)	0	-0.0999	0.0832		ELOB	0.25	0.4066	0.0228
				COP9 (WT)	0	0.0024	0.0832		ELOB	0.25	0.3368	0.0228
				COP9 (WT)	0.25	3.3354	0.0832		ELOB	5	1.1368	0.0228
				COP9 (WT)	0.25	3.2611	0.0832		ELOB	5	1.1509	0.0228
				COP9 (WT)	0.25	3.2534	0.0832		ELOB	5	1.1293	0.0228
				COP9 (WT)	5	4.3076	0.0832		ELOB	30	1.7048	0.0228
				COP9 (WT)	5	4.5475	0.0832		ELOB	30	1.6671	0.0228
				COP9 (WT)	5	4.4949	0.0832		ELOB	30	1.6958	0.0228
				COP9 (WT)	30	5.68	0.0832		ELOB + CSN	0	-0.0212	0.0228
				COP9 (WT)	30	5.6329	0.0832		ELOB + CSN	0	-0.0094	0.0228
				COP9 (WT)	30	5.4759	0.0832		ELOB + CSN	0	0.0321	0.0228
				COP9 (WT) + CRL2	0	0.0332	0.0747		ELOB + CSN	0.25	-0.0195	0.0228
				COP9 (WT) + CRL2	0	0.0526	0.0747		ELOB + CSN	0.25	-0.0482	0.0228
				COP9 (WT) + CRL2	0	0.0292	0.0747		ELOB + CSN	0.25	-0.2268	0.0228
				COP9 (WT) + CRL2	0	0.0747	0.0747		ELOB + CSN	5	0.7848	0.0228
				COP9 (WT) + CRL2	0	-0.0299	0.0747		ELOB + CSN	5	0.5366	0.0228
				COP9 (WT) + CRL2	0	-0.1464	0.0747		ELOB + CSN	5	0.3008	0.0228
				COP9 (WT) + CRL2	0.25	2.8377	0.0747		ELOB + CSN	30	1.1643	0.0228
				COP9 (WT) + CRL2	0.25	2.6792	0.0747		ELOB + CSN	30	1.3563	0.0228
				COP9 (WT) + CRL2	0.25	2.886	0.0747		ELOB + CSN	30	1.3504	0.0228
				COP9 (WT) + CRL2	5	4.1592	0.0747
				COP9 (WT) + CRL2	5	4.1226	0.0747
				COP9 (WT) + CRL2	5	4.1702	0.0747
				COP9 (WT) + CRL2	30	5.0219	0.0747
				COP9 (WT) + CRL2	30	5.0719	0.0747
				COP9 (WT) + CRL2	30	5.1996	0.0747

## Sheet: Supplementary Figure 23
Supplementary Figure 23	Dissociation constants (kd) between CSN4 and CRL2/CRL2~N8 in CSN-CRL2 complexes		b
				PLIMSTEX Curves
				CSN5H138A + CRL2~N8	x		y	error
				Peptide	Ligand Concentration (nM)	N	DU (Da)	Standard Deviation	Kd	Standard Deviation	RMS of fit
				167-173	0	3	1.24006	0.029693	194.838	26.1482	0.060627
					0.125	3	0.958864	0.019242
					0.25	3	0.623176	0.051907
					1.25	3	0.451372	0.030245
				128-143	0	3	6.90743	0.03703	N/A	N/A	N/A
					0.125	3	6.69603	0.013031
					0.25	3	6.51664	0.125031
					1.25	3	6.24829	0.033107
				60-69	0	3	0.925195	0.062608	238.662	154.552	0.0188409
					0.125	3	0.622371	0.027642
					0.25	3	0.509367	0.064796
					1.25	3	0.274906	0.061214
				88-99	0	3	0.990639	0.068932	243.274	110.149	0.100782
					0.125	3	0.771142	0.085814
					0.25	3	0.333073	0.12686
					1.25	3	0.165447	0.042079
				CSN5H138A + CRL2	x		y	error
				Peptide	Ligand Concentration (nM)	N	DU (Da)	Standard Deviation	Kd	Standard Deviation	RMS of fit
				167-173	0	3	1.24006	0.029693	162.706	27.8657	0.0545477
					0.125	3	0.899313	0.020391
					0.25	3	0.581726	0.020635
					1.25	3	0.414453	0.050859
				128-143	0	3	6.90743	0.03703	N/A	N/A	N/A
					0.125	3	6.67001	0.084095
					0.25	3	6.43358	0.046331
					1.25	3	6.29639	0.218169
				60-69	0	3	0.925195	0.062608	306.563	17.9014	0.0544685
					0.125	3	0.785696	0.069048
					0.25	3	0.513789	0.013523
					1.25	3	0.32659	0.014965
				88-99	0	3	1.38367	0.08777	217.217	30.4878	0.0828937
					0.125	3	0.93651	0.051685
					0.25	3	0.438786	0.024698
					1.25	3	0.086215	0.046869
				CSNWT + CRL2	x		y	error
				Peptide	Ligand Concentration (nM)	N	DU (Da)	Standard Deviation	Kd	Standard Deviation	RMS of fit
				167-173	0	3	2.10492	0.041179	13.2546	9.1615	0.0139523
					0.125	3	1.08718	0.057928
					0.25	3	1.04557	0.030643
					1.25	3	1.01058	0.03329
				128-143	0	3	8.03409	0.287379	N/A	N/A	N/A
					0.125	3	7.24848	0.06836
					0.25	3	7.10921	0.128183
					1.25	3	6.88707	0.192534
				60-69	0	3	1.39061	0.028482	19.044	14.3752	0.0626485
					0.125	3	0.937335	0.088446
					0.25	3	0.927837	0.167324
					1.25	3	0.923923	0.052089
				88-99	0	3	1.85624	0.165682	34.682	20.7292	0.080237
					0.125	3	0.48167	0.057464
					0.25	3	0.431865	0.109465
					1.25	3	0.186927	0.171554
